# Supplementary material for: Feasibility of 18F-Fluorocholine PET for Evaluating Skeletal Muscle Atrophy in a Starved Rat Model
Source: Diagnostics (Basel). 2022 May 20;12(5):1274. doi: 10.3390/diagnostics12051274 (PMC9141294; doi:10.3390/diagnostics12051274)
Supplement: Supplementary file 1 [file diagnostics-12-01274-s001.zip]

Archive with 1 entries (1 files):
- diagnostics-1613982-supplementary.pdf
